# Supplementary material for: “Getting pregnant during COVID-19 was a big risk because getting help from the clinic was not easy”: COVID-19 experiences of women and healthcare providers in Harare, Zimbabwe
Source: PLOS Glob Public Health. 2024 Jan 8;4(1):e0002317. doi: 10.1371/journal.pgph.0002317 (PMC10773929; doi:10.1371/journal.pgph.0002317)
Supplement: S1 Data — (ZIP) [file pgph.0002317.s003.zip]

Archive with 20 entries (17 files):
- Data/Health Promoter/
- Data/Health Promoter/Health Promoter 1.docx
- Data/Health Promoter/Health Promoter 2.docx
- Data/Health Promoter/Health Promoter 3.docx
- Data/Health Promoter/Health Promoter 5.docx
- Data/Health Promoter/Health Promoter 8.docx
- Data/Mothers/
- Data/Mothers/Participant 1.docx
- Data/Mothers/Participant 10.docx
- Data/Mothers/Participant 14.docx
- Data/Mothers/Participant 2.docx
- Data/Mothers/Participant 3.docx
- Data/Mothers/Participant 6.docx
- Data/Mothers/participants 19.docx
- Data/Nurses/
- Data/Nurses/Healthcare Worker 1.docx
- Data/Nurses/Healthcare Worker 2.docx
- Data/Nurses/Healthcare Worker 4.docx
- Data/Nurses/Healthcare Worker 5.docx
- Data/Nurses/Healthcare Worker 6.docx
